# Supplementary material for: Melanoma: Does It Present Differently in Darker Skin Tones?
Source: MedEdPORTAL. 2023 May 9;19:11311. doi: 10.15766/mep_2374-8265.11311 (PMC10166772; doi:10.15766/mep_2374-8265.11311)
Supplement: Supplementary file 1 — Melanoma Presentation.pptxMelanoma Myth.mp4Facilitator Guide.docxEvaluation Form.docx [file mep_2374-8265.11311-s001.zip]

Archive with 5 entries (5 files):
- A. Melanoma Presentation.pptx
- B. Melanoma Myth.mp4
- C. Facilitator Guide.docx
- D. Evaluation Form.docx
- Educational Summary Report_11311.pdf
